# Supplementary material for: ‘Seeing’ proximal representations: Testing attitudes to the relationship between vision and images
Source: PLoS One. 2021 Aug 20;16(8):e0256658. doi: 10.1371/journal.pone.0256658 (PMC8378678; doi:10.1371/journal.pone.0256658)
Supplement: S1 File — (XLSX) [file pone.0256658.s001.xlsx]

## Sheet: DATA
Participant	PHASE1	PHASE2	PHASE3
	1	0	1
	0	0	0
	0	0	0
	1	0	0
	0	0	0
	1	0	1
	1	0	1
	1	0	1
	1	0	1
	0	0	1
	0	0	0
	1	0	1
	1	0	1
	1	0	0
	1	0	1
	0	0	0
	0	0	0
	1	0	1
	1	0	0
	0	0	0
	1	0	1
	0	0	0
	1	0	1
	1	0	1
	1	0	1
	1	0	1
	1	0	1
	0	0	2
	1	0	1
	1	0	0
	0	0	0
	0	0	0
	1	0	1
	0	0	0
	1	0	1
	0	0	0
	0	0	0
	0	0	0
	0	0	0
	0	0	0
	0	0	0
	1	0	1
	1	0	1
	1	0	1
	1	0	0
	0	0	0
	1	0	1
	1	0	1
	1	0	1
	0	0	0
	1	0	1
	0	0	0
	1	0	1
	0	0	0
	0	0	1
	0	0	0
	0	0	0
	0	0	0

## Sheet: KEY
0 = closer line longer
1 = same
2 = further line longer
